# Supplementary material for: Oxygen transport kinetics underpin rapid and robust diaphragm recovery following chronic spinal cord injury
Source: J Physiol. 2020 Nov 22;599(4):1199–224. doi: 10.1113/JP280684 (PMC7894160; doi:10.1113/JP280684)
Supplement: Supplementary file 1 — Statistical Summary Document [file TJP-599-1199-s001.xlsx]

## Sheet: Statistical Summary Table
Statistical Summary Document
Manuscript Title:	Oxygen transport kinetics underpin rapid and robust diaphragm recovery following chronic spinal cord injury
Authors:	Philippa M. Warren, Roger W.P. Kissane, Stuart Egginton, Jessica C.F. Kwok & Graham N. Askew
Animal model used, if applicable:	Lateral C2 hemisection or control/sham injury with/without C4 injection of chondroitinase ABC
Underlying hypothesis:	The investigation tests the hypothesis that the kinetic and mophological properties of the diaphragm are altered following spinal cord injury induced muscle paralysis. Further that recovery of diaphragm function can revert these alterations back to control/sham values.
Definitions of ‘n’:	n = number of animals in the specified group
Statistical summary table:
Experimental question number	Finding/ conclusion	Experimental location/variable	Mean value	Standard Deviation	n	P	Units	Data comparisons	Statistical test	Any other variable	Figure/table in which data are presented	Comments
Amplitude change in diaphragm EMG following injury and recovery?	Absence of function in ipsilateral hemidiaphragm following injury. ChABC treatment at chronic time point restores function in this muscle	Ipsilateral hemidiaphragms	Control = 62.2; injury = 0.0; ChABC pre-treatment = 0.0; ChABC post-treatment = 51.05	Control = 9.239; injury = 0.0; ChABC pre-treatment = 0.0; ChABC post-treatment = 23.2	Control = 12; Injury = 7; ChABC = 5	<0.0001	% maximal activity	All groups	ANOVA		Figure 1d
						<0.0001		Control vs. Injury	Bonferroni
						<0.0001		Control vs. ChABC pre-treatment	Bonferroni
						ns		Control vs. ChABC post-treatment	Bonferroni
						ns		Injury vs. ChABC pre-treatment	Bonferroni
						<0.0001		Injury vs. ChABC post-treatment	Bonferroni
						<0.0001		ChABC pre-treatment vs. ChABC post-treatment	Bonferroni
		Contralateral hemidiaphragms	Control = 60.76; injury = 68.93; ChABC pre-treatment = 61.06; ChABC post-treatment = 51.36	Control = 15.97; injury = 10.31; ChABC pre-treatment = 6.907; ChABC post-treatment = 7.847	Control = 12; Injury = 7; ChABC = 5	0.148	% maximal activity	All groups	ANOVA		Figure 1d
						ns		Control vs. Injury	Bonferroni
						ns		Control vs. ChABC pre-treatment	Bonferroni
						ns		Control vs. ChABC post-treatment	Bonferroni
						ns		Injury vs. ChABC pre-treatment	Bonferroni
						ns		Injury vs. ChABC post-treatment	Bonferroni
						ns		ChABC pre-treatment vs. ChABC post-treatment	Bonferroni
Change in breathing duration following injury and recovery?	ChABC treatment causes an increase in breath duration	Diaphragm	Control = 0.417; Injury = 0.414; ChABC pre-treatment = 0.328; ChABC post-treatment = 0.536	Control = 0.054; Injury = 0.057; ChABC pre-treatment = 0.076; ChABC post-treatment = 0.135	Control = 12; Injury = 7; ChABC = 5	0.0027	S	All groups	ANOVA		Figure 1e
						ns		Control vs. Injury	Bonferroni
						ns		Control vs. ChABC pre-treatment	Bonferroni
						<0.05		Control vs. ChABC post-treatment	Bonferroni
						ns		Injury vs. ChABC pre-treatment	Bonferroni
						ns		Injury vs. ChABC post-treatment	Bonferroni
						<0.01		ChABC pre-treatment vs. ChABC post-treatment	Bonferroni
Change in cycle frequency following injury and recovery?	ChABC treatment causes a decrease in cycle frequency	Diaphragm	Control = 0.685; Injury = 0.757; ChABC pre-treatment = 0.863; ChABC post-treatment = 0.44	Control = 0.211; Injury = 0.117; ChABC pre-treatment = 0.231; ChABC post-treatment = 0.111	Control = 12; Injury = 7; ChABC = 5	0.008	S	All groups	ANOVA		Figure 1f
						ns		Control vs. Injury	Bonferroni
						ns		Control vs. ChABC pre-treatment	Bonferroni
						ns		Control vs. ChABC post-treatment	Bonferroni
						ns		Injury vs. ChABC pre-treatment	Bonferroni
						<0.05		Injury vs. ChABC post-treatment	Bonferroni
						<0.01		ChABC pre-treatment vs. ChABC post-treatment	Bonferroni
Change in breathing frequency following injury and recovery?	Neither injury nor ChABC treatment cause an alteration to breathing frequency	Diaphragm	Control = 56.41; Injury = 52.35; ChABC pre-treatment = 51.49; ChABC post-treatment = 62.59	Control = 9.356; Injury = 5.879; ChABC pre-treatment = 8.113; ChABC post-treatment = 7.195	Control = 12; Injury = 7; ChABC = 5	0.1275	breath/ min	All groups	ANOVA		Figure 1g
						ns		Control vs. Injury	Bonferroni
						ns		Control vs. ChABC pre-treatment	Bonferroni
						ns		Control vs. ChABC post-treatment	Bonferroni
						ns		Injury vs. ChABC pre-treatment	Bonferroni
						ns		Injury vs. ChABC post-treatment	Bonferroni
						ns		ChABC pre-treatment vs. ChABC post-treatment	Bonferroni
Change in isometric characteristics of the ipsilateral and contralateral hemidiaphragms following injury and recovery?	There is an increase in the L0 of the contralateral hemidiaphragm following injury and ChABC	Hemidiaphragm	Control ipsi = 0.01962; Control contra = 0.02093; Injury ipsi = 0.02143; Injury contra = 0.02446; ChABC ipsi = 0.02026; ChABC contra = 0.0255	Control ipsi = 0.002123; Control contra = 0.001993; Injury ipsi = 0.001858; Injury contra = 0.0021; ChABC ipsi = 0.002124; ChABC contra = 0.001732	Control ipsi = 12; Control contra = 10; Injury ipsi = 7; Injury contra = 6; ChABC ipsi = 5; ChABC contra = 5	<0.0001	M	All groups	ANOVA		Apendix Table 1
	There is an increase in the twitch:tetnus ratio of the ispilateral hemidiaphragm following ChABC treatment compared to contralateral control		Control ipsi = 0.3448; Control contra = 0.3296; Injury ipsi = 0.3877; Injury contra = 0.3654; ChABC ipsi = 0.4373; ChABC contra = 0.3806	Control ipsi = 0.06821; Control contra = 0.05648; Injury ipsi = 0.05351; Injury contra = 0.05955; ChABC ipsi = 0.03407; ChABC contra = 0.04859		0.0244	NA
	There is no difference in the maximal isometric tectanic stress		Control ipsi = 238.4; Control contra = 240.8; Injury ipsi = 237.1; Injury contra = 230.9; ChABC ipsi = 265.0; ChABC contra = 215.6	Control ipsi = 41.68; Control contra = 32.46; Injury ipsi = 45.42; Injury contra = 35.46; ChABC ipsi = 27.27; ChABC contra = 45.09		0.5077	kN.m-2
	There is no difference in twitch rise time		Control ipsi = 0.02059; Control contra = 0.02054; Injury ipsi = 0.1923; Injury contra = 0.02033; ChABC ipsi = 0.02088; ChABC contra = 0.02108	Control ipsi = 0.003083; Control contra = 0.001592; Injury ipsi = 0.001951; Injury contra = 0.00149; ChABC ipsi = 0.002866; ChABC contra = 0.00248		0.7823	S
	There is no difference in twitch half relaxation time		Control ipsi = 0.03123; Control contra = 0.02998; Injury ipsi = 0.02594; Injury contra = 0.02807; ChABC ipsi = 0.02796; ChABC contra = 0.03196	Control ipsi = 0.007037; Control contra = 0.005255; Injury ipsi = 0.002291; Injury contra = 0.002637; ChABC ipsi = 0.005019; ChABC contra = 0.008549		0.363	S
Change in isotonic characteristics of the ipsilateral and contralateral hemidiaphragms following injury and recovery?	There is an increase in Vmax of the contrlateral hemidiaphragm following ChABC treatment	Hemidiaphragm	Control ipsi = 9.143; Control contra = 8.873; Injury ipsi = 10.13 ; Injury contra = 8.703; ChABC ipsi = 10.28; ChABC contra = 11.21	Control ipsi = 1.185; Control contra = 1.053; Injury ipsi = 1.45; Injury contra = 0.7619; ChABC ipsi = 0.7544; ChABC contra = 2.148	Control ipsi = 11; Control contra = 10; Injury ipsi = 7; Injury contra = 6; ChABC ipsi = 5; ChABC contra = 5	0.0077	L.s-1	All groups	ANOVA		Apendix Table 2
	There is no difference in the power ratio		Control ipsi = 0.09249; Control contra = 0.09677; Injury ipsi = 0.07867; Injury contra = 0.09801; ChABC ipsi = 0.09705; ChABC contra = 0.08516	Control ipsi = 0.03071; Control contra = 0.005412; Injury ipsi = 0.03227; Injury contra = 0.01136; ChABC ipsi = 0.01039; ChABC contra = 0.01079		0.4973	NA
	There is no difference in the force at max power		Control ipsi = 0.3264; Control contra = 0.317; Injury ipsi = 0.3236; Injury contra = 0.3033; ChABC ipsi = 0.348; ChABC contra = 0.323	Control ipsi = 0.0255; Control contra = 0.02573; Injury ipsi = 0.02304; Injury contra = 0.01915; ChABC ipsi = 0.01605; ChABC contra = 0.01605		0.063	P/P0
	There is no difference in velocity at max power		Control ipsi = 2.752; Control contra = 2.718; Injury ipsi = 2.826; Injury contra = 2.816; ChABC ipsi = 2.876; ChABC contra = 2.906	Control ipsi = 0.4048; Control contra = 0.3516; Injury ipsi = 0.4199; Injury contra = 0.4264; ChABC ipsi = 0.4154; ChABC contra = 0.2451		0.9391	L.s-1
	There is no differece in the max isotonic power		Control ipsi = 202.4; Control contra = 196.2; Injury ipsi = 210.4; Injury contra = 186.9; ChABC ipsi = 252.1; ChABC contra = 190.5	Control ipsi = 46.43; Control contra = 43.48; Injury ipsi = 56.53; Injury contra = 34.6; ChABC ipsi = 47.05; ChABC contra = 39.92		0.2261	W kg-1
	There is no difference in V/Vmax at maximal power		Control ipsi = 0.304; Control contra = 0.3065; Injury ipsi = 0.2799; Injury contra = 0.3235; ChABC ipsi = 0.2797; ChABC contra = 0.2647	Control ipsi = 0.04799; Control contra = 0.02235; Injury ipsi = 0.02631; Injury contra = 0.03568; ChABC ipsi = 0.03606; ChABC contra = 0.03908		0.073	V/Vmax
Change in the kinetics of the ipsilateral and contrlateral hemidiaphragms following injury and recovery using the work loop technique?	There is a significant shift in the optimal cycle frequency for maximum relative net power of the ipsilateral hemidiaphragm following injury	Hemidiaphragm	Control ipsi = 5.833; Control contra = 5; Injury ipsi = 7.5; Injury contra = 6; ChABC ipsi = 5; ChABC contra = 5	Control ipsi = 2.887; Control contra = 0; Injury ipsi = 1.22; Injury contra = 1.549; ChABC ipsi = 0; ChABC contra = 0	Control ipsi = 14; Control contra = 10; Injury ipsi = 7; Injury contra = 6; ChABC ipsi = 5; ChABC contra = 5	0.0005	W/Wmax	All groups	Kruskal-Wallis		Figure 2c
						ns		Control ipsi vs Control contra	Dunn's
						<0.01		Control ipsi vs Injury ipsi	Dunn's
						ns		Control ipsi vs Injury contra	Dunn's
						ns		Control ipsi vs ChABC ipsi	Dunn's
						ns		Control ipsi vs ChABC contra	Dunn's
						<0.001		Control contra vs Injury ipsi	Dunn's
						ns		Control contra vs Injury contra	Dunn's
						ns		Control contra vs ChABC ipsi	Dunn's
						ns		Control contra vs ChABC contra	Dunn's
						ns		Injury ipsi vs Injury contra	Dunn's
						<0.01		Injury ipsi vs ChABC ipsi	Dunn's
						<0.01		Injury ipsi vs ChABC contra	Dunn's
						ns		Injury contra vs ChABC ipsi	Dunn's
						ns		Injury contra vs ChABC contra	Dunn's
						ns		ChABC ipsi vs ChABC contra	Dunn's
	There is an increase in relative net power generated at the higher cycle frequencies of the ipsilateral hemidiaphragm	Hemidiaphragm	Control ipsi =4.786 ; Control contra = 5.3; Injury ipsi = 7.429; Injury contra = 6; ChABC ipsi = 5; ChABC contra = 5	Control ipsi = 0.8018; Control contra = 0.9487; Injury ipsi = 1.813; Injury contra = 1.549; ChABC ipsi = 0; ChABC contra = 0	Control ipsi = 12; Control contra = 10; Injury ipsi = 6; Injury contra = 6; ChABC ipsi = 6; ChABC contra = 5	0.0011	W/kg	All groups	Kruskal-Wallis		Apendix Figure 2a
						ns		Control ipsi vs Control contra	Dunn's
						<0.001		Control ipsi vs Injury ipsi	Dunn's
						ns		Control ipsi vs Injury contra	Dunn's
						ns		Control ipsi vs ChABC ipsi	Dunn's
						ns		Control ipsi vs ChABC contra	Dunn's
						<0.05		Control contra vs Injury ipsi	Dunn's
						ns		Control contra vs Injury contra	Dunn's
						ns		Control contra vs ChABC ipsi	Dunn's
						ns		Control contra vs ChABC contra	Dunn's
						ns		Injury ipsi vs Injury contra	Dunn's
						<0.05		Injury ipsi vs ChABC ipsi	Dunn's
						<0.05		Injury ipsi vs ChABC contra	Dunn's
						ns		Injury contra vs ChABC ipsi	Dunn's
						ns		Injury contra vs ChABC contra	Dunn's
						ns		ChABC ipsi vs ChABC contra	Dunn's
Change in the fatigue of the ipsilateral or contralateral hemidiaphragm following injury and recovery?	There is a difference between treatment group and time between the groups	Hemidiaphragm	Control ipsi = 0.558581; Control contra = 0.539543; Injury ipsi = 0.576859; Injury contra = 0.587704; ChABC ipsi = 0.539707; ChABC contra = 0.568572	Control ipsi = 0.098205; Control contra = 0.084552; Injury ipsi = 0.068146; Injury contra = 0.108908; ChABC ipsi = 0.100412; ChABC contra = 0.055372	Control ipsi = 12; Control contra = 10; Injury ipsi = 7; Injury contra = 6; ChABC ipsi = 5; ChABC contra = 5	injury: P<0.0001; cycle number: P<0.0001,	Relative power	All groups	Two-way ANOVA		Apendix Figure 2c
						ns		Control ipsi vs Control contra	Bonferroni
						ns		Control ipsi vs Injury ipsi	Bonferroni
						<0.05		Control ipsi vs Injury contra	Bonferroni
						ns		Control ipsi vs ChABC ipsi	Bonferroni
						ns		Control ipsi vs ChABC contra	Bonferroni
						<0.001		Control contra vs Injury ipsi	Bonferroni
						<0.0001		Control contra vs Injury contra	Bonferroni
						ns		Control contra vs ChABC ipsi	Bonferroni
						ns		Control contra vs ChABC contra	Bonferroni
						ns		Injury ipsi vs Injury contra	Bonferroni
						<0.05		Injury ipsi vs ChABC ipsi	Bonferroni
						ns		Injury ipsi vs ChABC contra	Bonferroni
						<0.001		Injury contra vs ChABC ipsi	Bonferroni
						ns		Injury contra vs ChABC contra	Bonferroni
						ns		ChABC ipsi vs ChABC contra	Bonferroni
Change in the cumulative work of the ipsilateral or contralateral hemidiaphragm following injury and recovery?	There is a difference between treatment group and time between the groups	Hemidiaphragm	Control ipsi = 158.7065; Control contra = 159.3314; Injury ipsi = 192.6112; Injury contra =183.945 ; ChABC ipsi = 196.9347; ChABC contra = 160.8271	Control ipsi = 67.86946; Control contra = 35.13409; Injury ipsi = 41.06117; Injury contra = 40.12425; ChABC ipsi = 48.94714; ChABC contra = 34.60229	Control ipsi = 12; Control contra = 10; Injury ipsi = 7; Injury contra = 6; ChABC ipsi = 5; ChABC contra = 5	injury: P<0.0001; cycle number: P<0.0001,	J Kg-1	All groups	Two-way ANOVA		Apendix Figure 2d
						ns		Control ipsi vs Control contra	Bonferroni
						<0.0001		Control ipsi vs Injury ipsi	Bonferroni
						<0.0001		Control ipsi vs Injury contra	Bonferroni
						<0.0001		Control ipsi vs ChABC ipsi	Bonferroni
						ns		Control ipsi vs ChABC contra	Bonferroni
						<0.0001		Control contra vs Injury ipsi	Bonferroni
						<0.0001		Control contra vs Injury contra	Bonferroni
						<0.0001		Control contra vs ChABC ipsi	Bonferroni
						ns		Control contra vs ChABC contra	Bonferroni
						ns		Injury ipsi vs Injury contra	Bonferroni
						ns		Injury ipsi vs ChABC ipsi	Bonferroni
						<0.0001		Injury ipsi vs ChABC contra	Bonferroni
						ns		Injury contra vs ChABC ipsi	Bonferroni
						<0.01		Injury contra vs ChABC contra	Bonferroni
						<0.0001		ChABC ipsi vs ChABC contra	Bonferroni
Is there a change in area of fibre types of the ipsilateral or contrlatreal hemidiaphragm following injury and recovery?	There is a difference in fibre area between the normalised hemidiaphragm values	Type I fibres (normalised)	Control = 0.9171; Injury = 1.621; ChABC = 1.219	Control = 0.06333; Injury = 0.1996; ChABC = 0.1569	Control = 5; Injury = 5; ChABC = 5	<0.0001	NA	All groups	ANOVA		Figure 3g
						<0.0001		Control vs Injury	Bonferroni
						<0.05		Control vs ChABC	Bonferroni
						<0.01		Injury vs ChABC	Bonferroni
		Type IIa fibres (normalised)	Control = 0.919; Injury = 1.401; ChABC = 0.9629	Control = 0.1688; Injury = 0.1041; ChABC = 0.04614	Control = 5; Injury = 5; ChABC = 5	<0.0001		All groups	ANOVA
						<0.0001		Control vs Injury	Bonferroni
						ns		Control vs ChABC	Bonferroni
						<0.001		Injury vs ChABC	Bonferroni
		Type IIb/x fibres (normalised)	Control = 1.156; Injury = 1.324; ChABC = 0.8665	Control = 0.357; Injury = 0.2251; ChABC = 0.2067	Control = 5; Injury = 5; ChABC = 5	0.0582		All groups	ANOVA
						ns		Control vs Injury	Bonferroni
						ns		Control vs ChABC	Bonferroni
						ns		Injury vs ChABC	Bonferroni
	There is a difference in the size of fibre type area between the different treatment groups	Type I fibres	Control ipsi = 1041; Control contra = 1170; Injury ipsi = 1409; Injury contra = 887.7; ChABC ipsi = 1503; ChABC contra = 1226	Control ipsi = 195.8; Control contra = 217.1; Injury ipsi = 148.7; Injury contra = 128.8; ChABC ipsi = 303; ChABC contra = 84.24	Control ipsi = 5; Control contra = 6; Injury ipsi = 6; Injury contra = 6; ChABC ipsi = 5; ChABC contra = 5	0.0001	µm2	All groups	ANOVA		Apendix Figure 3a
						ns		Control ipsi vs Control contra	Bonferroni
						ns		Control ipsi vs Injury ipsi	Bonferroni
						ns		Control ipsi vs Injury contra	Bonferroni
						<0.05		Control ipsi vs ChABC ipsi	Bonferroni
						ns		Control ipsi vs ChABC contra	Bonferroni
						ns		Control contra vs Injury ipsi	Bonferroni
						ns		Control contra vs Injury contra	Bonferroni
						ns		Control contra vs ChABC ipsi	Bonferroni
						ns		Control contra vs ChABC contra	Bonferroni
						<0.001		Injury ipsi vs Injury contra	Bonferroni
						ns		Injury ipsi vs ChABC ipsi	Bonferroni
						ns		Injury ipsi vs ChABC contra	Bonferroni
						<0.001		Injury contra vs ChABC ipsi	Bonferroni
						ns		Injury contra vs ChABC contra	Bonferroni
						ns		ChABC ipsi vs ChABC contra	Bonferroni
		Type IIa fibres	Control ipsi = 1178; Control contra = 1324; Injury ipsi = 1541; Injury contra = 1143; ChABC ipsi = 1482; ChABC contra = 1536	Control ipsi = 210.3; Control contra = 193.2; Injury ipsi = 311.6; Injury contra = 177.6; ChABC ipsi = 216.4; ChABC contra = 192.7	Control ipsi = 5; Control contra = 6; Injury ipsi = 6; Injury contra = 6; ChABC ipsi = 5; ChABC contra = 5	0.0137		All groups	ANOVA
						ns		Control ipsi vs Control contra	Bonferroni
						ns		Control ipsi vs Injury ipsi	Bonferroni
						ns		Control ipsi vs Injury contra	Bonferroni
						ns		Control ipsi vs ChABC ipsi	Bonferroni
						ns		Control ipsi vs ChABC contra	Bonferroni
						ns		Control contra vs Injury ipsi	Bonferroni
						ns		Control contra vs Injury contra	Bonferroni
						ns		Control contra vs ChABC ipsi	Bonferroni
						ns		Control contra vs ChABC contra	Bonferroni
						ns		Injury ipsi vs Injury contra	Bonferroni
						ns		Injury ipsi vs ChABC ipsi	Bonferroni
						ns		Injury ipsi vs ChABC contra	Bonferroni
						ns		Injury contra vs ChABC ipsi	Bonferroni
						ns		Injury contra vs ChABC contra	Bonferroni
						ns		ChABC ipsi vs ChABC contra	Bonferroni
		Type IIb/x fibres	Control ipsi = 2504; Control contra = 2313; Injury ipsi = 2558; Injury contra = 2021; ChABC ipsi = 2240; ChABC contra = 2678	Control ipsi = 574.7; Control contra = 564.2; Injury ipsi = 466.4; Injury contra = 385.9; ChABC ipsi = 413.9; ChABC contra = 641.2	Control ipsi = 5; Control contra = 6; Injury ipsi = 6; Injury contra = 6; ChABC ipsi = 5; ChABC contra = 5	0.3229		All groups	ANOVA
						ns		Control ipsi vs Control contra	Bonferroni
						ns		Control ipsi vs Injury ipsi	Bonferroni
						ns		Control ipsi vs Injury contra	Bonferroni
						ns		Control ipsi vs ChABC ipsi	Bonferroni
						ns		Control ipsi vs ChABC contra	Bonferroni
						ns		Control contra vs Injury ipsi	Bonferroni
						ns		Control contra vs Injury contra	Bonferroni
						ns		Control contra vs ChABC ipsi	Bonferroni
						ns		Control contra vs ChABC contra	Bonferroni
						ns		Injury ipsi vs Injury contra	Bonferroni
						ns		Injury ipsi vs ChABC ipsi	Bonferroni
						ns		Injury ipsi vs ChABC contra	Bonferroni
						ns		Injury contra vs ChABC ipsi	Bonferroni
						ns		Injury contra vs ChABC contra	Bonferroni
						ns		ChABC ipsi vs ChABC contra	Bonferroni
Is there a change in mean fibre cross sectional area between the ipsilateral or contrlatreal hemidiaphragm following injury and recovery?	There is a difference in the mean fibre cross sectional area between the different treatment groups	Hemidiaphragm (normalised data)	Control = 1.02; Injury = 1.388; ChABC = 0.9386	Control = 0.1029; Injury = 0.1222; ChABC = 0.1559	Control = 5; Injury = 5; ChABC = 5	0.0003	NA	All groups	ANOVA		Figure 3h
						<0.01		Control vs Injury	Bonferroni
						ns		Control vs ChABC	Bonferroni
						<0.001		Injury vs ChABC	Bonferroni
		Hemidiaphragm	Control ipsi = 1768; Control contra = 1788; Injury ipsi = 2202; Injury contra = 1612; ChABC ipsi = 1888; ChABC contra = 2020	Control ipsi = 383.5; Control contra = 346.9; Injury ipsi = 331.1; Injury contra = 258.4; ChABC ipsi = 274.2; ChABC contra = 111.6	Control ipsi = 5; Control contra = 6; Injury ipsi = 6; Injury contra = 6; ChABC ipsi = 5; ChABC contra = 5	0.0358	µm2	All groups	ANOVA		Apendix Figure 3b
						ns		Control ipsi vs Control contra	Bonferroni
						ns		Control ipsi vs Injury ipsi	Bonferroni
						ns		Control ipsi vs Injury contra	Bonferroni
						ns		Control ipsi vs ChABC ipsi	Bonferroni
						ns		Control ipsi vs ChABC contra	Bonferroni
						ns		Control contra vs Injury ipsi	Bonferroni
						ns		Control contra vs Injury contra	Bonferroni
						ns		Control contra vs ChABC ipsi	Bonferroni
						ns		Control contra vs ChABC contra	Bonferroni
						<0.05		Injury ipsi vs Injury contra	Bonferroni
						ns		Injury ipsi vs ChABC ipsi	Bonferroni
						ns		Injury ipsi vs ChABC contra	Bonferroni
						ns		Injury contra vs ChABC ipsi	Bonferroni
						ns		Injury contra vs ChABC contra	Bonferroni
						ns		ChABC ipsi vs ChABC contra	Bonferroni
Is there a change in capillary density between the ipsilateral or contrlatreal hemidiaphragm following injury and recovery?	There is a difference in the capillary density between the different treatment groups	Hemidiaphragm	Control = 0.992; Injury = 0.7425; ChABC = 0.883	Control = 0.07194; Injury = 0.1176; ChABC = 0.1307	Control = 5; Injury = 5; ChABC = 5	0.0122	NA	All groups	ANOVA		Figure 3i
						<0.05		Control vs Injury	Bonferroni
						ns		Control vs ChABC	Bonferroni
						ns		Injury vs ChABC	Bonferroni
		Hemidiaphragm	Control ipsi = 1262; Control contra = 1217; Injury ipsi = 988.5; Injury contra = 1311; ChABC ipsi = 1025; ChABC contra = 1169	Control ipsi = 290.3; Control contra = 249.1; Injury ipsi = 132.1; Injury contra = 226.6; ChABC ipsi = 109.3; ChABC contra = 113.2	Control ipsi = 5; Control contra = 6; Injury ipsi = 6; Injury contra = 6; ChABC ipsi = 5; ChABC contra = 5	0.0677	mm-2	All groups	ANOVA		Apendix Figure 3c
						ns		Control ipsi vs Control contra	Bonferroni
						ns		Control ipsi vs Injury ipsi	Bonferroni
						ns		Control ipsi vs Injury contra	Bonferroni
						ns		Control ipsi vs ChABC ipsi	Bonferroni
						ns		Control ipsi vs ChABC contra	Bonferroni
						ns		Control contra vs Injury ipsi	Bonferroni
						ns		Control contra vs Injury contra	Bonferroni
						ns		Control contra vs ChABC ipsi	Bonferroni
						ns		Control contra vs ChABC contra	Bonferroni
						ns		Injury ipsi vs Injury contra	Bonferroni
						ns		Injury ipsi vs ChABC ipsi	Bonferroni
						ns		Injury ipsi vs ChABC contra	Bonferroni
						ns		Injury contra vs ChABC ipsi	Bonferroni
						ns		Injury contra vs ChABC contra	Bonferroni
						ns		ChABC ipsi vs ChABC contra	Bonferroni
Is there a change in capillary-to-fibre ratio between the ipsilateral or contrlatreal hemidiaphragm following injury and recovery?	There is a difference in capillary-to-fibre ratio between the different treatment groups	Hemidiaphragm (normalised data)	Control = 1.007; Injury = 1.01; ChABC = 0.8207	Control = 0.02367; Injury = 0.0933; ChABC = 0.07853	Control = 5; Injury = 5; ChABC = 5	0.0017	NA	All groups	ANOVA		Figure 3j
						ns		Control vs Injury	Bonferroni
						<0.01		Control vs ChABC	Bonferroni
						<0.01		Injury vs ChABC	Bonferroni
		Hemidiaphragm	Control ipsi = 2.141; Control contra = 2.101; Injury ipsi = 2.111; Injury contra = 2.06; ChABC ipsi = 1.907; ChABC contra = 2.331	Control ipsi = 0.1108; Control contra = 0.1225; Injury ipsi = 0.1633; Injury contra = 0.09628; ChABC ipsi = 0.172; ChABC contra = 0.1944	Control ipsi = 5; Control contra = 6; Injury ipsi = 6; Injury contra = 6; ChABC ipsi = 5; ChABC contra = 5	0.0045	NA	All groups	ANOVA		Apendix Figure 3d
						ns		Control ipsi vs Control contra	Bonferroni
						ns		Control ipsi vs Injury ipsi	Bonferroni
						ns		Control ipsi vs Injury contra	Bonferroni
						ns		Control ipsi vs ChABC ipsi	Bonferroni
						ns		Control ipsi vs ChABC contra	Bonferroni
						ns		Control contra vs Injury ipsi	Bonferroni
						ns		Control contra vs Injury contra	Bonferroni
						ns		Control contra vs ChABC ipsi	Bonferroni
						ns		Control contra vs ChABC contra	Bonferroni
						ns		Injury ipsi vs Injury contra	Bonferroni
						ns		Injury ipsi vs ChABC ipsi	Bonferroni
						ns		Injury ipsi vs ChABC contra	Bonferroni
						ns		Injury contra vs ChABC ipsi	Bonferroni
						ns		Injury contra vs ChABC contra	Bonferroni
						<0.01		ChABC ipsi vs ChABC contra	Bonferroni
Is there a change in fibre type number between the ipsilateral or contralateral hemidiaphragm following injury and recovery?	There is no difference in the fibre type number between the different groups	Type I fibres (normalised)	Control = -.9756; Injury = 1.161; ChABC = 1.2	Control = 0.1416; Injury = 0.2546; ChABC = 0.2489	Control = 5; Injury = 5; ChABC = 5	0.2683	NA	All groups	ANOVA		Figure 3k
						ns		Control vs Injury	Bonferroni
						ns		Control vs ChABC	Bonferroni
						ns		Injury vs ChABC	Bonferroni
		Type IIa fibres (normalised)	Control = 0.9192; Injury = 0.8168; ChABC = 0.6979	Control = 0.08662; Injury = 0.2767; ChABC = 0.1781	Control = 5; Injury = 5; ChABC = 5	0.244		All groups	ANOVA
						ns		Control vs Injury	Bonferroni
						ns		Control vs ChABC	Bonferroni
						ns		Injury vs ChABC	Bonferroni
		Type IIb/x fibres (normalised)	Control = 1.209; Injury = 1.252; ChABC = 1.271	Control = 0.3083; Injury = 0.4006; ChABC = 0.67	Control = 5; Injury = 5; ChABC = 5	0.9789		All groups	ANOVA
						ns		Control vs Injury	Bonferroni
						ns		Control vs ChABC	Bonferroni
						ns		Injury vs ChABC	Bonferroni
		Type I fibres	Control ipsi = 32.11; Control contra = 36.89; Injury ipsi = 38.72; Injury contra = 34.46; ChABC ipsi = 44; ChABC contra = 36.62	Control ipsi = 5.58; Control contra = 11.45; Injury ipsi = 5.143; Injury contra = 8.27; ChABC ipsi = 10.43; ChABC contra = 4.158	Control ipsi = 5; Control contra = 6; Injury ipsi = 6; Injury contra = 6; ChABC ipsi = 5; ChABC contra = 5	0.2954	%	All groups	ANOVA		Apendix Figure 3e
						ns		Control ipsi vs Control contra	Bonferroni
						ns		Control ipsi vs Injury ipsi	Bonferroni
						ns		Control ipsi vs Injury contra	Bonferroni
						ns		Control ipsi vs ChABC ipsi	Bonferroni
						ns		Control ipsi vs ChABC contra	Bonferroni
						ns		Control contra vs Injury ipsi	Bonferroni
						ns		Control contra vs Injury contra	Bonferroni
						ns		Control contra vs ChABC ipsi	Bonferroni
						ns		Control contra vs ChABC contra	Bonferroni
						ns		Injury ipsi vs Injury contra	Bonferroni
						ns		Injury ipsi vs ChABC ipsi	Bonferroni
						ns		Injury ipsi vs ChABC contra	Bonferroni
						ns		Injury contra vs ChABC ipsi	Bonferroni
						ns		Injury contra vs ChABC contra	Bonferroni
						ns		ChABC ipsi vs ChABC contra	Bonferroni
		Type IIa fibres	Control ipsi = 34.1; Control contra = 36.1; Injury ipsi = 30.48; Injury contra = 38.32; ChABC ipsi = 26.67; ChABC contra = 38.73	Control ipsi = 7.416; Control contra = 6.089; Injury ipsi = 4.728; Injury contra = 8.01; ChABC ipsi = 5.722; ChABC contra = 5.653	Control ipsi = 5; Control contra = 6; Injury ipsi = 6; Injury contra = 6; ChABC ipsi = 5; ChABC contra = 5	0.0311	%	All groups	ANOVA
						ns		Control ipsi vs Control contra	Bonferroni
						ns		Control ipsi vs Injury ipsi	Bonferroni
						ns		Control ipsi vs Injury contra	Bonferroni
						ns		Control ipsi vs ChABC ipsi	Bonferroni
						ns		Control ipsi vs ChABC contra	Bonferroni
						ns		Control contra vs Injury ipsi	Bonferroni
						ns		Control contra vs Injury contra	Bonferroni
						ns		Control contra vs ChABC ipsi	Bonferroni
						ns		Control contra vs ChABC contra	Bonferroni
						ns		Injury ipsi vs Injury contra	Bonferroni
						ns		Injury ipsi vs ChABC ipsi	Bonferroni
						ns		Injury ipsi vs ChABC contra	Bonferroni
						ns		Injury contra vs ChABC ipsi	Bonferroni
						ns		Injury contra vs ChABC contra	Bonferroni
						ns		ChABC ipsi vs ChABC contra	Bonferroni
		Type IIb/x fibres	Control ipsi = 33.79; Control contra = 27.01; Injury ipsi = 30.8; Injury contra = 27.22; ChABC ipsi = 29.33; ChABC contra = 24.65	Control ipsi = 7.531; Control contra = 9.656; Injury ipsi = 7.354; Injury contra = 5.063; ChABC ipsi = 11.84; ChABC contra = 8.001	Control ipsi = 5; Control contra = 6; Injury ipsi = 6; Injury contra = 6; ChABC ipsi = 5; ChABC contra = 5	0.5832	%	All groups	ANOVA
						ns		Control ipsi vs Control contra	Bonferroni
						ns		Control ipsi vs Injury ipsi	Bonferroni
						ns		Control ipsi vs Injury contra	Bonferroni
						ns		Control ipsi vs ChABC ipsi	Bonferroni
						ns		Control ipsi vs ChABC contra	Bonferroni
						ns		Control contra vs Injury ipsi	Bonferroni
						ns		Control contra vs Injury contra	Bonferroni
						ns		Control contra vs ChABC ipsi	Bonferroni
						ns		Control contra vs ChABC contra	Bonferroni
						ns		Injury ipsi vs Injury contra	Bonferroni
						ns		Injury ipsi vs ChABC ipsi	Bonferroni
						ns		Injury ipsi vs ChABC contra	Bonferroni
						ns		Injury contra vs ChABC ipsi	Bonferroni
						ns		Injury contra vs ChABC contra	Bonferroni
						ns		ChABC ipsi vs ChABC contra	Bonferroni
Is there a change in medium capillary domain between the ipsilateral or contrlatreal hemidiaphragm following injury and recovery?	There is a difference in capillary-to-fibre ratio between the different treatment groups	Hemidiaphragm (normalised data)	Control = 0.9853; Injury = 1.49; ChABC = 1.199	Control = 0.08291; Injury = 0.2444; ChABC = 0.1173	Control = 5; Injury = 5; ChABC = 5	0.0014	NA	All groups	ANOVA		Figure 4a
						<0.01		Control vs Injury	Bonferroni
						ns		Control vs ChABC	Bonferroni
						<0.05		Injury vs ChABC	Bonferroni
		Hemidiaphragm	Control ipsi = 740.7; Control contra = 761.3; Injury ipsi = 934.5; Injury contra = 659.4; ChABC ipsi = 927.7; ChABC contra = 776.6	Control ipsi = 146.2; Control contra = 131.6; Injury ipsi = 157.1; Injury contra = 90.03; ChABC ipsi = 95.35; ChABC contra = 77.07	Control ipsi = 5; Control contra = 6; Injury ipsi = 6; Injury contra = 6; ChABC ipsi = 5; ChABC contra = 5	0.0036	µm2	All groups	ANOVA		Apendix Figure 4a
						ns		Control ipsi vs Control contra	Bonferroni
						ns		Control ipsi vs Injury ipsi	Bonferroni
						ns		Control ipsi vs Injury contra	Bonferroni
						ns		Control ipsi vs ChABC ipsi	Bonferroni
						ns		Control ipsi vs ChABC contra	Bonferroni
						ns		Control contra vs Injury ipsi	Bonferroni
						ns		Control contra vs Injury contra	Bonferroni
						ns		Control contra vs ChABC ipsi	Bonferroni
						ns		Control contra vs ChABC contra	Bonferroni
						<0.01		Injury ipsi vs Injury contra	Bonferroni
						ns		Injury ipsi vs ChABC ipsi	Bonferroni
						ns		Injury ipsi vs ChABC contra	Bonferroni
						<0.05		Injury contra vs ChABC ipsi	Bonferroni
						ns		Injury contra vs ChABC contra	Bonferroni
						ns		ChABC ipsi vs ChABC contra	Bonferroni
Is there a change in LogSD between the ipsilateral or contrlatreal hemidiaphragm following injury and recovery?	There is a difference in LogSD between the different treatment groups	Hemidiaphragm (normalised data)	Control = 1.117; Injury = 0.9138; ChABC = 0.8429	Control = 0.06545; Injury = 0.1036; ChABC = 0.07169	Control = 5; Injury = 5; ChABC = 5	0.0005	NA	All groups	ANOVA		Figure 4b
						<0.01		Control vs Injury	Bonferroni
						<0.001		Control vs ChABC	Bonferroni
						ns		Injury vs ChABC	Bonferroni
		Hemidiaphragm	Control ipsi = 0.1707; Control contra = 0.157; Injury ipsi = 0.1556; Injury contra = 0.165; ChABC ipsi = 0.1494; ChABC contra = 0.1783	Control ipsi = 0.009974; Control contra = 0.01088; Injury ipsi = 0.01318; Injury contra = 0.01312; ChABC ipsi = 0.005496; ChABC contra = 0.01681	Control ipsi = 5; Control contra = 6; Injury ipsi = 6; Injury contra = 6; ChABC ipsi = 5; ChABC contra = 5	0.0077	LogSD	All groups	ANOVA		Apendix Figure 4b
						ns		Control ipsi vs Control contra	Bonferroni
						ns		Control ipsi vs Injury ipsi	Bonferroni
						ns		Control ipsi vs Injury contra	Bonferroni
						ns		Control ipsi vs ChABC ipsi	Bonferroni
						ns		Control ipsi vs ChABC contra	Bonferroni
						ns		Control contra vs Injury ipsi	Bonferroni
						ns		Control contra vs Injury contra	Bonferroni
						ns		Control contra vs ChABC ipsi	Bonferroni
						ns		Control contra vs ChABC contra	Bonferroni
						ns		Injury ipsi vs Injury contra	Bonferroni
						ns		Injury ipsi vs ChABC ipsi	Bonferroni
						ns		Injury ipsi vs ChABC contra	Bonferroni
						ns		Injury contra vs ChABC ipsi	Bonferroni
						ns		Injury contra vs ChABC contra	Bonferroni
						<0.05		ChABC ipsi vs ChABC contra	Bonferroni
Is there a change in local capillary dencity between the ipsilateral or contrlatreal hemidiaphragm following injury and recovery?	There is a difference in the local capillary density between the different treatment groups	Whole diaphragm (normalised)	Control = 1.045; Injury = 0.7017; ChABC = 0.8241	Control = 0.0452; Injury = 0.09839; ChABC = 0.08075	Control = 5; Injury = 5; ChABC = 5	<0.0001	NA	All groups	ANOVA		Figure 3d
						<0.0001		Control vs Injury	Bonferroni
						<0.01		Control vs ChABC	Bonferroni
						ns		Injury vs ChABC	Bonferroni
		Type I fibres (normalised)	Control = 1.068; Injury = 0.6976; ChABC = 0.7757	Control = 0.09023; Injury = 0.09299; ChABC = 0.07984	Control = 5; Injury = 5; ChABC = 5	<0.0001		All groups	ANOVA		Apendix Figure 3c
						<0.0001		Control vs Injury	Bonferroni
						<0.001		Control vs ChABC	Bonferroni
						ns		Injury vs ChABC	Bonferroni
		Type IIa fibres (normalised)	Control = 1.08; Injury = 0.694; ChABC = 0.8378	Control = 0.07663; Injury = 0.1271; ChABC = 0.1093	Control = 5; Injury = 5; ChABC = 5	0.0003		All groups	ANOVA
						<0.001		Control vs Injury	Bonferroni
						<0.05		Control vs ChABC	Bonferroni
						ns		Injury vs ChABC	Bonferroni
		Type IIb/x fibres (normalised)	Control = 1.009; Injury = 0.7628; ChABC = 0.9128	Control = 0.07302; Injury = 0.1091; ChABC = 0.1616	Control = 5; Injury = 5; ChABC = 5	0.0219		All groups	ANOVA
						<0.05		Control vs Injury	Bonferroni
						ns		Control vs ChABC	Bonferroni
						ns		Injury vs ChABC	Bonferroni
		Whole diaphragm	Control ipsi = 1381; Control contra = 1303; Injury ipsi = 1085; Injury contra = 1493; ChABC ipsi = 1034; ChABC contra = 1261	Control ipsi = 285.6; Control contra = 221.5; Injury ipsi = 170.7; Injury contra = 262.4; ChABC ipsi = 96.39; ChABC contra = 132.9	Control ipsi = 5; Control contra = 6; Injury ipsi = 6; Injury contra = 6; ChABC ipsi = 5; ChABC contra = 5	0.0085	mm-2	All groups	ANOVA		Apendix Figure 3d
						ns		Control ipsi vs Control contra	Bonferroni
						ns		Control ipsi vs Injury ipsi	Bonferroni
						ns		Control ipsi vs Injury contra	Bonferroni
						ns		Control ipsi vs ChABC ipsi	Bonferroni
						ns		Control ipsi vs ChABC contra	Bonferroni
						ns		Control contra vs Injury ipsi	Bonferroni
						ns		Control contra vs Injury contra	Bonferroni
						ns		Control contra vs ChABC ipsi	Bonferroni
						ns		Control contra vs ChABC contra	Bonferroni
						<0.05		Injury ipsi vs Injury contra	Bonferroni
						ns		Injury ipsi vs ChABC ipsi	Bonferroni
						ns		Injury ipsi vs ChABC contra	Bonferroni
						<0.05		Injury contra vs ChABC ipsi	Bonferroni
						ns		Injury contra vs ChABC contra	Bonferroni
						ns		ChABC ipsi vs ChABC contra	Bonferroni
		Type I fibres	Control ipsi = 1488; Control contra = 1370; Injury ipsi = 1121; Injury contra = 1554; ChABC ipsi = 1072; ChABC contra = 1386	Control ipsi = 286.5; Control contra = 227.3; Injury ipsi = 162.5; Injury contra = 256.7; ChABC ipsi = 93.51; ChABC contra = 101.5	Control ipsi = 5; Control contra = 6; Injury ipsi = 6; Injury contra = 6; ChABC ipsi = 5; ChABC contra = 5	0.0022		All groups	ANOVA
						ns		Control ipsi vs Control contra	Bonferroni
						ns		Control ipsi vs Injury ipsi	Bonferroni
						ns		Control ipsi vs Injury contra	Bonferroni
						<0.05		Control ipsi vs ChABC ipsi	Bonferroni
						ns		Control ipsi vs ChABC contra	Bonferroni
						ns		Control contra vs Injury ipsi	Bonferroni
						ns		Control contra vs Injury contra	Bonferroni
						ns		Control contra vs ChABC ipsi	Bonferroni
						ns		Control contra vs ChABC contra	Bonferroni
						<0.05		Injury ipsi vs Injury contra	Bonferroni
						ns		Injury ipsi vs ChABC ipsi	Bonferroni
						ns		Injury ipsi vs ChABC contra	Bonferroni
						<0.01		Injury contra vs ChABC ipsi	Bonferroni
						ns		Injury contra vs ChABC contra	Bonferroni
						ns		ChABC ipsi vs ChABC contra	Bonferroni
		Type IIa fibres	Control ipsi = 1525; Control contra = 1384; Injury ipsi = 1170; Injury contra = 1616; ChABC ipsi = 1073; ChABC contra = 1286	Control ipsi = 341.9; Control contra = 206.9; Injury ipsi = 200.9; Injury contra = 304.9; ChABC ipsi = 146; ChABC contra = 134.8	Control ipsi = 5; Control contra = 6; Injury ipsi = 6; Injury contra = 6; ChABC ipsi = 5; ChABC contra = 5	0.0056		All groups	ANOVA
						ns		Control ipsi vs Control contra	Bonferroni
						ns		Control ipsi vs Injury ipsi	Bonferroni
						ns		Control ipsi vs Injury contra	Bonferroni
						ns		Control ipsi vs ChABC ipsi	Bonferroni
						ns		Control ipsi vs ChABC contra	Bonferroni
						ns		Control contra vs Injury ipsi	Bonferroni
						ns		Control contra vs Injury contra	Bonferroni
						ns		Control contra vs ChABC ipsi	Bonferroni
						ns		Control contra vs ChABC contra	Bonferroni
						<0.05		Injury ipsi vs Injury contra	Bonferroni
						ns		Injury ipsi vs ChABC ipsi	Bonferroni
						ns		Injury ipsi vs ChABC contra	Bonferroni
						<0.05		Injury contra vs ChABC ipsi	Bonferroni
						ns		Injury contra vs ChABC contra	Bonferroni
						ns		ChABC ipsi vs ChABC contra	Bonferroni
		Type IIb/x fibres	Control ipsi = 11228; Control contra = 1098; Injury ipsi = 958.5; Injury contra = 1248; ChABC ipsi = 929.5; ChABC contra = 1036	Control ipsi = 221.7; Control contra = 181.5; Injury ipsi = 137.4; Injury contra = 214.8; ChABC ipsi = 96.38; ChABC contra = 147.4	Control ipsi = 5; Control contra = 6; Injury ipsi = 6; Injury contra = 6; ChABC ipsi = 5; ChABC contra = 5	0.0485		All groups	ANOVA
						ns		Control ipsi vs Control contra	Bonferroni
						ns		Control ipsi vs Injury ipsi	Bonferroni
						ns		Control ipsi vs Injury contra	Bonferroni
						ns		Control ipsi vs ChABC ipsi	Bonferroni
						ns		Control ipsi vs ChABC contra	Bonferroni
						ns		Control contra vs Injury ipsi	Bonferroni
						ns		Control contra vs Injury contra	Bonferroni
						ns		Control contra vs ChABC ipsi	Bonferroni
						ns		Control contra vs ChABC contra	Bonferroni
						ns		Injury ipsi vs Injury contra	Bonferroni
						ns		Injury ipsi vs ChABC ipsi	Bonferroni
						ns		Injury ipsi vs ChABC contra	Bonferroni
						ns		Injury contra vs ChABC ipsi	Bonferroni
						ns		Injury contra vs ChABC contra	Bonferroni
						ns		ChABC ipsi vs ChABC contra	Bonferroni
Is there a change in local capillary-to-fibre ratio between the ipsilateral or contrlatreal hemidiaphragm following injury and recovery?	There is a difference in the local capillary-to-fibre ratio between the different treatment groups	Whole diaphragm (normalised)	Control = 1.048; Injury = 1.016; ChABC = 0.862	Control = 0.09684; Injury = 0.08519; ChABC = 0.1131	Control = 5; Injury = 5; ChABC = 5	0.0254	NA	All groups	ANOVA
						ns		Control vs Injury	Bonferroni
						<0.05		Control vs ChABC	Bonferroni
						ns		Injury vs ChABC	Bonferroni
		Type I fibres (normalised)	Control = 0.9843; Injury = 1.104; ChABC = 0.9376	Control = 0.1007; Injury = 0.1688; ChABC = 0.09265	Control = 5; Injury = 5; ChABC = 5	0.1396		All groups	ANOVA
						ns		Control vs Injury	Bonferroni
						ns		Control vs ChABC	Bonferroni
						ns		Injury vs ChABC	Bonferroni
		Type IIa fibres (normalised)	Control = 0.9782; Injury = 1.033; ChABC = 0.8353	Control = 0.1216; Injury = 0.2889; ChABC = 0.09066	Control = 5; Injury = 5; ChABC = 5	0.2692		All groups	ANOVA
						ns		Control vs Injury	Bonferroni
						ns		Control vs ChABC	Bonferroni
						ns		Injury vs ChABC	Bonferroni
		Type IIb/x fibres (normalised)	Control = 1.121; Injury = 0.9949; ChABC = 0.7723	Control = 0.247; Injury = 0.05539; ChABC = 0.1753	Control = 5; Injury = 5; ChABC = 5	0.0273		All groups	ANOVA
						ns		Control vs Injury	Bonferroni
						<0.05		Control vs ChABC	Bonferroni
						ns		Injury vs ChABC	Bonferroni
		Whole diaphragm	Control ipsi = 1.939; Control contra = 1.860; Injury ipsi = 1.804; Injury contra = 1.774; ChABC ipsi = 1.671; ChABC contra = 1.961	Control ipsi = 0.1253; Control contra = 0.2156; Injury ipsi = 0.1336; Injury contra = 0.1193; ChABC ipsi = 0.1617; ChABC contra = 0.2747	Control ipsi = 5; Control contra = 6; Injury ipsi = 6; Injury contra = 6; ChABC ipsi = 5; ChABC contra = 5	0.1319	NA	All groups	ANOVA
						ns		Control ipsi vs Control contra	Bonferroni
						ns		Control ipsi vs Injury ipsi	Bonferroni
						ns		Control ipsi vs Injury contra	Bonferroni
						ns		Control ipsi vs ChABC ipsi	Bonferroni
						ns		Control ipsi vs ChABC contra	Bonferroni
						ns		Control contra vs Injury ipsi	Bonferroni
						ns		Control contra vs Injury contra	Bonferroni
						ns		Control contra vs ChABC ipsi	Bonferroni
						ns		Control contra vs ChABC contra	Bonferroni
						ns		Injury ipsi vs Injury contra	Bonferroni
						ns		Injury ipsi vs ChABC ipsi	Bonferroni
						ns		Injury ipsi vs ChABC contra	Bonferroni
						ns		Injury contra vs ChABC ipsi	Bonferroni
						ns		Injury contra vs ChABC contra	Bonferroni
						ns		ChABC ipsi vs ChABC contra	Bonferroni
		Type I fibres	Control ipsi = 1.506; Control contra = 1.542; Injury ipsi = 1.507; Injury contra = 1.337; ChABC ipsi = 1.548; ChABC contra = 1.653	Control ipsi = 0.2034; Control contra = 0.1344; Injury ipsi = 0.1619; Injury contra = 0.07535; ChABC ipsi = 0.1743; ChABC contra = 0.1142	Control ipsi = 5; Control contra = 6; Injury ipsi = 6; Injury contra = 6; ChABC ipsi = 5; ChABC contra = 5	0.419		All groups	ANOVA
						ns		Control ipsi vs Control contra	Bonferroni
						ns		Control ipsi vs Injury ipsi	Bonferroni
						ns		Control ipsi vs Injury contra	Bonferroni
						ns		Control ipsi vs ChABC ipsi	Bonferroni
						ns		Control ipsi vs ChABC contra	Bonferroni
						ns		Control contra vs Injury ipsi	Bonferroni
						ns		Control contra vs Injury contra	Bonferroni
						ns		Control contra vs ChABC ipsi	Bonferroni
						ns		Control contra vs ChABC contra	Bonferroni
						ns		Injury ipsi vs Injury contra	Bonferroni
						ns		Injury ipsi vs ChABC ipsi	Bonferroni
						ns		Injury ipsi vs ChABC contra	Bonferroni
						ns		Injury contra vs ChABC ipsi	Bonferroni
						<0.05		Injury contra vs ChABC contra	Bonferroni
						ns		ChABC ipsi vs ChABC contra	Bonferroni
		Type IIa fibres	Control ipsi = 1.706; Control contra = 1.79; Injury ipsi = 1.673; Injury contra = 1.682; ChABC ipsi = 1.563; ChABC contra = 1.897	Control ipsi = 0.146; Control contra = 0.2885; Injury ipsi = 0.2146; Injury contra = 0.2597; ChABC ipsi = 0.07706; ChABC contra = 0.3066	Control ipsi = 5; Control contra = 6; Injury ipsi = 6; Injury contra = 6; ChABC ipsi = 5; ChABC contra = 5	0.3258		All groups	ANOVA
						ns		Control ipsi vs Control contra	Bonferroni
						ns		Control ipsi vs Injury ipsi	Bonferroni
						ns		Control ipsi vs Injury contra	Bonferroni
						ns		Control ipsi vs ChABC ipsi	Bonferroni
						ns		Control ipsi vs ChABC contra	Bonferroni
						ns		Control contra vs Injury ipsi	Bonferroni
						ns		Control contra vs Injury contra	Bonferroni
						ns		Control contra vs ChABC ipsi	Bonferroni
						ns		Control contra vs ChABC contra	Bonferroni
						ns		Injury ipsi vs Injury contra	Bonferroni
						ns		Injury ipsi vs ChABC ipsi	Bonferroni
						ns		Injury ipsi vs ChABC contra	Bonferroni
						ns		Injury contra vs ChABC ipsi	Bonferroni
						ns		Injury contra vs ChABC contra	Bonferroni
						ns		ChABC ipsi vs ChABC contra	Bonferroni
		Type IIb/x fibres	Control ipsi = 2.602; Control contra = 2.403; Injury ipsi = 2.321; Injury contra = 2.359; ChABC ipsi = 1.97; ChABC contra = 2.673	Control ipsi = 0.255; Control contra = 0.3693; Injury ipsi = 0.1882; Injury contra = 0.1657; ChABC ipsi = 0.2228; ChABC contra = 0.728	Control ipsi = 5; Control contra = 6; Injury ipsi = 6; Injury contra = 6; ChABC ipsi = 5; ChABC contra = 5	0.07		All groups	ANOVA
						ns		Control ipsi vs Control contra	Bonferroni
						ns		Control ipsi vs Injury ipsi	Bonferroni
						ns		Control ipsi vs Injury contra	Bonferroni
						ns		Control ipsi vs ChABC ipsi	Bonferroni
						ns		Control ipsi vs ChABC contra	Bonferroni
						ns		Control contra vs Injury ipsi	Bonferroni
						ns		Control contra vs Injury contra	Bonferroni
						ns		Control contra vs ChABC ipsi	Bonferroni
						ns		Control contra vs ChABC contra	Bonferroni
						ns		Injury ipsi vs Injury contra	Bonferroni
						ns		Injury ipsi vs ChABC ipsi	Bonferroni
						ns		Injury ipsi vs ChABC contra	Bonferroni
						ns		Injury contra vs ChABC ipsi	Bonferroni
						ns		Injury contra vs ChABC contra	Bonferroni
						ns		ChABC ipsi vs ChABC contra	Bonferroni
Is there a change in citrate synthase activity between the ipsilateral or contrlatreal hemidiaphragm following injury and recovery?	There is a difference in citrate synthase activity between the different treatment groups	Hemidiaphragm	Control ipsi = 2.191; Control contra = 1.982; Injury ipsi = 1.345; Injury contra = 1.616; ChABC ipsi = 0.6692; ChABC contra = 0.9289	Control ipsi = 0.3139; Control contra = 0.2646; Injury ipsi = 0.3614; Injury contra = 0.2554; ChABC ipsi = 0.07909; ChABC contra = 0.1980	Control ipsi = 5; Control contra = 5; Injury ipsi = 7; Injury contra = 7; ChABC ipsi = 5; ChABC contra = 5	<0.0001	µmol/min/mg	All groups	ANOVA		Figure 5a
						ns		Control ipsi vs Control contra	Bonferroni
						<0.001		Control ipsi vs Injury ipsi	Bonferroni
						<0.05		Control ipsi vs Injury contra	Bonferroni
						<0.0001		Control ipsi vs ChABC ipsi	Bonferroni
						<0.0001		Control ipsi vs ChABC contra	Bonferroni
						<0.01		Control contra vs Injury ipsi	Bonferroni
						ns		Control contra vs Injury contra	Bonferroni
						<0.0001		Control contra vs ChABC ipsi	Bonferroni
						<0.0001		Control contra vs ChABC contra	Bonferroni
						ns		Injury ipsi vs Injury contra	Bonferroni
						<0.01		Injury ipsi vs ChABC ipsi	Bonferroni
						ns		Injury ipsi vs ChABC contra	Bonferroni
						<0.0001		Injury contra vs ChABC ipsi	Bonferroni
						<0.01		Injury contra vs ChABC contra	Bonferroni
						ns		ChABC ipsi vs ChABC contra	Bonferroni
Is there a change in partial pressure of oxygen between the ipsilateral or contrlatreal hemidiaphragm following injury and recovery?	There is a difference in partial pressure of oxygen between the different treatment groups	Whole diaphragm (normalised)	Control = 0.971; Injury = 0.9606; ChABC = 0.9997	Control = 0.02512; Injury = 0.02763; ChABC = 0.008749	Control = 5; Injury = 5; ChABC = 5	0.0419	NA	All groups	ANOVA		Apendix Figure 5c
						ns		Control vs Injury	Bonferroni
						ns		Control vs ChABC	Bonferroni
						<0.05		Injury vs ChABC	Bonferroni
		Type I fibres (normalised)	Control = 0.9924; Injury = 0.9748; ChABC = 0.9944	Control = 0.008188; Injury = 0.02265; ChABC = 0.00689	Control = 5; Injury = 5; ChABC = 5	0.1023		All groups	ANOVA
						ns		Control vs Injury	Bonferroni
						ns		Control vs ChABC	Bonferroni
						ns		Injury vs ChABC	Bonferroni
		Type IIa fibres (normalised)	Control = 0.9974; Injury = 0.9641; ChABC = 0.995	Control = 0.1073; Injury = 0.02859; ChABC = 0.004749	Control = 5; Injury = 5; ChABC = 5	0.0212		All groups	ANOVA
						<0.05		Control vs Injury	Bonferroni
						ns		Control vs ChABC	Bonferroni
						ns		Injury vs ChABC	Bonferroni
		Type IIb/x fibres (normalised)	Control = 0.9635; Injury = 0.9585; ChABC = 1.004	Control = 0.03174; Injury = 0.04123; ChABC = 0.01261	Control = 5; Injury = 5; ChABC = 5	0.0749		All groups	ANOVA
						ns		Control vs Injury	Bonferroni
						ns		Control vs ChABC	Bonferroni
						ns		Injury vs ChABC	Bonferroni
		Whole diaphragm	Control ipsi = 25.64; Control contra = 26.39; Injury ipsi = 26.59; Injury contra = 27.59; ChABC ipsi = 28.84; ChABC contra = 28.84	Control ipsi = 1.499; Control contra = 1.022; Injury ipsi = 0.8289; Injury contra = 0.5363; ChABC ipsi = 0.1446; ChABC contra = 0.2119	Control ipsi = 5; Control contra = 5; Injury ipsi = 6; Injury contra = 6; ChABC ipsi = 5; ChABC contra = 5	<0.0001	mmHg	All groups	ANOVA		Apendix Figure 5a
						ns		Control ipsi vs Control contra	Bonferroni
						ns		Control ipsi vs Injury ipsi	Bonferroni
						<0.05		Control ipsi vs Injury contra	Bonferroni
						<0.0001		Control ipsi vs ChABC ipsi	Bonferroni
						<0.0001		Control ipsi vs ChABC contra	Bonferroni
						ns		Control contra vs Injury ipsi	Bonferroni
						ns		Control contra vs Injury contra	Bonferroni
						<0.01		Control contra vs ChABC ipsi	Bonferroni
						<0.01		Control contra vs ChABC contra	Bonferroni
						ns		Injury ipsi vs Injury contra	Bonferroni
						<0.01		Injury ipsi vs ChABC ipsi	Bonferroni
						<0.01		Injury ipsi vs ChABC contra	Bonferroni
						ns		Injury contra vs ChABC ipsi	Bonferroni
						ns		Injury contra vs ChABC contra	Bonferroni
						ns		ChABC ipsi vs ChABC contra	Bonferroni
		Type I fibres	Control ipsi = 27.14; Control contra = 27.35; Injury ipsi = 27.35; Injury contra = 28.08; ChABC ipsi = 28.98; ChABC contra = 29.14	Control ipsi = 0.7292; Control contra = 0.6386; Injury ipsi = 0.4606; Injury contra = 0.4937; ChABC ipsi = 0.145; ChABC contra = 0.1643	Control ipsi = 5; Control contra = 5; Injury ipsi = 6; Injury contra = 6; ChABC ipsi = 5; ChABC contra = 5	<0.0001		All groups	ANOVA		Figure 5b
						ns		Control ipsi vs Control contra	Bonferroni
						ns		Control ipsi vs Injury ipsi	Bonferroni
						ns		Control ipsi vs Injury contra	Bonferroni
						<0.0001		Control ipsi vs ChABC ipsi	Bonferroni
						<0.0001		Control ipsi vs ChABC contra	Bonferroni
						ns		Control contra vs Injury ipsi	Bonferroni
						ns		Control contra vs Injury contra	Bonferroni
						<0.001		Control contra vs ChABC ipsi	Bonferroni
						<0.0001		Control contra vs ChABC contra	Bonferroni
						ns		Injury ipsi vs Injury contra	Bonferroni
						<0.001		Injury ipsi vs ChABC ipsi	Bonferroni
						<0.0001		Injury ipsi vs ChABC contra	Bonferroni
						ns		Injury contra vs ChABC ipsi	Bonferroni
						<0.05		Injury contra vs ChABC contra	Bonferroni
						ns		ChABC ipsi vs ChABC contra	Bonferroni
		Type IIa fibres	Control ipsi = 26.9; Control contra = 26.96; Injury ipsi = 26.93; Injury contra = 27.89; ChABC ipsi = 28.88; ChABC contra = 29.03	Control ipsi = 0.8598; Control contra = 0.5786; Injury ipsi = 0.666; Injury contra = 0.432; ChABC ipsi = 0.1542; ChABC contra = 0.158	Control ipsi = 5; Control contra = 5; Injury ipsi = 6; Injury contra = 6; ChABC ipsi = 5; ChABC contra = 5	<0.0001		All groups	ANOVA
						ns		Control ipsi vs Control contra	Bonferroni
						ns		Control ipsi vs Injury ipsi	Bonferroni
						ns		Control ipsi vs Injury contra	Bonferroni
						<0.0001		Control ipsi vs ChABC ipsi	Bonferroni
						<0.0001		Control ipsi vs ChABC contra	Bonferroni
						ns		Control contra vs Injury ipsi	Bonferroni
						ns		Control contra vs Injury contra	Bonferroni
						<0.001		Control contra vs ChABC ipsi	Bonferroni
						<0.0001		Control contra vs ChABC contra	Bonferroni
						ns		Injury ipsi vs Injury contra	Bonferroni
						<0.0001		Injury ipsi vs ChABC ipsi	Bonferroni
						<0.0001		Injury ipsi vs ChABC contra	Bonferroni
						ns		Injury contra vs ChABC ipsi	Bonferroni
						<0.05		Injury contra vs ChABC contra	Bonferroni
						ns		ChABC ipsi vs ChABC contra	Bonferroni
		Type IIb/x fibres	Control ipsi = 24.77; Control contra = 25.69; Injury ipsi = 26.05; Injury contra = 27.06; ChABC ipsi = 28.68; ChABC contra = 28.57	Control ipsi = 1.688; Control contra = 1.246; Injury ipsi = 1.032; Injury contra = 0.7952; ChABC ipsi = 0.1479; ChABC contra = 0.2468	Control ipsi = 5; Control contra = 5; Injury ipsi = 6; Injury contra = 6; ChABC ipsi = 5; ChABC contra = 5	<0.0001		All groups	ANOVA
						ns		Control ipsi vs Control contra	Bonferroni
						ns		Control ipsi vs Injury ipsi	Bonferroni
						<0.05		Control ipsi vs Injury contra	Bonferroni
						<0.0001		Control ipsi vs ChABC ipsi	Bonferroni
						<0.0001		Control ipsi vs ChABC contra	Bonferroni
						ns		Control contra vs Injury ipsi	Bonferroni
						ns		Control contra vs Injury contra	Bonferroni
						<0.01		Control contra vs ChABC ipsi	Bonferroni
						<0.01		Control contra vs ChABC contra	Bonferroni
						ns		Injury ipsi vs Injury contra	Bonferroni
						<0.01		Injury ipsi vs ChABC ipsi	Bonferroni
						<0.01		Injury ipsi vs ChABC contra	Bonferroni
						ns		Injury contra vs ChABC ipsi	Bonferroni
						ns		Injury contra vs ChABC contra	Bonferroni
						ns		ChABC ipsi vs ChABC contra	Bonferroni
Is there a change in muscle oxygen uptake between the ipsilateral or contrlatreal hemidiaphragm following injury and recovery?	There is a difference in muscle oxygen uptake between the different treatment groups	Whole diaphragm (normalised)	Control = 0.9692; Injury = 0.9139; ChABC = 0.9996	Control = 0.02063; Injury = 0.05846; ChABC = 0.05892	Control = 5; Injury = 5; ChABC = 5	0.0503	NA	All groups	ANOVA		Figure 5i
						ns		Control vs Injury	Bonferroni
						ns		Control vs ChABC	Bonferroni
						ns		Injury vs ChABC	Bonferroni
		Type I fibres (normalised)	Control = 1.049; Injury = 0.9299; ChABC = 0.9607	Control = 0.04104; Injury = 0.08007; ChABC = 0.04221	Control = 5; Injury = 5; ChABC = 5	0.0176		All groups	ANOVA
						<0.05		Control vs Injury	Bonferroni
						ns		Control vs ChABC	Bonferroni
						ns		Injury vs ChABC	Bonferroni
		Type IIa fibres (normalised)	Control = 1.049; Injury = 0.9299; ChABC = 0.9607	Control = 0.04103; Injury = 0.08007; ChABC = 0.04221	Control = 5; Injury = 5; ChABC = 5	0.0175		All groups	ANOVA
						<0.05		Control vs Injury	Bonferroni
						ns		Control vs ChABC	Bonferroni
						ns		Injury vs ChABC	Bonferroni
		Type IIb/x fibres (normalised)	Control = 1.049; Injury = 0.9298; ChABC = 0.9606	Control = 0.04172; Injury = 0.08007; ChABC = 0.04223	Control = 5; Injury = 5; ChABC = 5	0.0175		All groups	ANOVA
						<0.05		Control vs Injury	Bonferroni
						ns		Control vs ChABC	Bonferroni
						ns		Injury vs ChABC	Bonferroni
		Whole diaphragm	Control ipsi = 0.0007257; Control contra = 0.0007491; Injury ipsi = 0.0004966; Injury contra = 0.0005399; ChABC ipsi = 0.0002021; ChABC contra = 0.0002027	Control ipsi = 0.00001711; Control contra = 0.00002629; Injury ipsi = 0.00001956; Injury contra = 0.00001922; ChABC ipsi = 0.000004638; ChABC contra = 0.00001173	Control ipsi = 5; Control contra = 5; Injury ipsi = 6; Injury contra = 6; ChABC ipsi = 5; ChABC contra = 5	<0.0001	NA	All groups	ANOVA		Apendix Figure 5c
						ns		Control ipsi vs Control contra	Bonferroni
						<0.0001		Control ipsi vs Injury ipsi	Bonferroni
						<0.0001		Control ipsi vs Injury contra	Bonferroni
						<0.0001		Control ipsi vs ChABC ipsi	Bonferroni
						<0.0001		Control ipsi vs ChABC contra	Bonferroni
						<0.0001		Control contra vs Injury ipsi	Bonferroni
						<0.0001		Control contra vs Injury contra	Bonferroni
						<0.0001		Control contra vs ChABC ipsi	Bonferroni
						<0.0001		Control contra vs ChABC contra	Bonferroni
						<0.01		Injury ipsi vs Injury contra	Bonferroni
						<0.0001		Injury ipsi vs ChABC ipsi	Bonferroni
						<0.0001		Injury ipsi vs ChABC contra	Bonferroni
						<0.0001		Injury contra vs ChABC ipsi	Bonferroni
						<0.0001		Injury contra vs ChABC contra	Bonferroni
						ns		ChABC ipsi vs ChABC contra	Bonferroni
		Type I fibres	Control ipsi = 0.001094; Control contra = 0.001045; Injury ipsi = 0.0007011; Injury contra = 0.0007579; ChABC ipsi = 0.00027; ChABC contra = 0.0002814	Control ipsi = 0.00006168; Control contra = 0.00007714; Injury ipsi = 0.00005073; Injury contra = 0.00003635; ChABC ipsi = 0.00001516; ChABC contra = 0.00001869	Control ipsi = 5; Control contra = 5; Injury ipsi = 6; Injury contra = 6; ChABC ipsi = 5; ChABC contra = 5	<0.0001		All groups	ANOVA
						ns		Control ipsi vs Control contra	Bonferroni
						<0.0001		Control ipsi vs Injury ipsi	Bonferroni
						<0.0001		Control ipsi vs Injury contra	Bonferroni
						<0.0001		Control ipsi vs ChABC ipsi	Bonferroni
						<0.0001		Control ipsi vs ChABC contra	Bonferroni
						<0.0001		Control contra vs Injury ipsi	Bonferroni
						<0.0001		Control contra vs Injury contra	Bonferroni
						<0.0001		Control contra vs ChABC ipsi	Bonferroni
						<0.0001		Control contra vs ChABC contra	Bonferroni
						ns		Injury ipsi vs Injury contra	Bonferroni
						<0.0001		Injury ipsi vs ChABC ipsi	Bonferroni
						<0.0001		Injury ipsi vs ChABC contra	Bonferroni
						<0.0001		Injury contra vs ChABC ipsi	Bonferroni
						<0.0001		Injury contra vs ChABC contra	Bonferroni
						ns		ChABC ipsi vs ChABC contra	Bonferroni
		Type IIa fibres	Control ipsi = 0.0009255; Control contra = 0.0008839; Injury ipsi = 0.0005933; Injury contra = 0.0006413; ChABC ipsi = 0.0002284; ChABC contra = 0.0002381	Control ipsi = 0.0000522; Control contra = 0.00006529; Injury ipsi = 0.00006529; Injury contra = 0.00003075; ChABC ipsi = 0.00001283; ChABC contra = 0.00001581	Control ipsi = 5; Control contra = 5; Injury ipsi = 6; Injury contra = 6; ChABC ipsi = 5; ChABC contra = 5	<0.0001		All groups	ANOVA
						ns		Control ipsi vs Control contra	Bonferroni
						<0.0001		Control ipsi vs Injury ipsi	Bonferroni
						<0.0001		Control ipsi vs Injury contra	Bonferroni
						<0.0001		Control ipsi vs ChABC ipsi	Bonferroni
						<0.0001		Control ipsi vs ChABC contra	Bonferroni
						<0.0001		Control contra vs Injury ipsi	Bonferroni
						<0.0001		Control contra vs Injury contra	Bonferroni
						<0.0001		Control contra vs ChABC ipsi	Bonferroni
						<0.0001		Control contra vs ChABC contra	Bonferroni
						ns		Injury ipsi vs Injury contra	Bonferroni
						<0.0001		Injury ipsi vs ChABC ipsi	Bonferroni
						<0.0001		Injury ipsi vs ChABC contra	Bonferroni
						<0.0001		Injury contra vs ChABC ipsi	Bonferroni
						<0.0001		Injury contra vs ChABC contra	Bonferroni
						ns		ChABC ipsi vs ChABC contra	Bonferroni
		Type IIb/x fibres	Control ipsi = 0.0005258; Control contra = 0.0005021; Injury ipsi = 0.0003371; Injury contra = 0.0003644; ChABC ipsi = 0.0001298; ChABC contra = 0.0001353	Control ipsi = 0.00002966; Control contra = 0.00003734; Injury ipsi = 0.00002439; Injury contra = 0.00001747; ChABC ipsi = 0.00000729; ChABC contra = 0.000008986	Control ipsi = 5; Control contra = 5; Injury ipsi = 6; Injury contra = 6; ChABC ipsi = 5; ChABC contra = 5	<0.0001		All groups	ANOVA
						ns		Control ipsi vs Control contra	Bonferroni
						<0.0001		Control ipsi vs Injury ipsi	Bonferroni
						<0.0001		Control ipsi vs Injury contra	Bonferroni
						<0.0001		Control ipsi vs ChABC ipsi	Bonferroni
						<0.0001		Control ipsi vs ChABC contra	Bonferroni
						<0.0001		Control contra vs Injury ipsi	Bonferroni
						<0.0001		Control contra vs Injury contra	Bonferroni
						<0.0001		Control contra vs ChABC ipsi	Bonferroni
						<0.0001		Control contra vs ChABC contra	Bonferroni
						ns		Injury ipsi vs Injury contra	Bonferroni
						<0.0001		Injury ipsi vs ChABC ipsi	Bonferroni
						<0.0001		Injury ipsi vs ChABC contra	Bonferroni
						<0.0001		Injury contra vs ChABC ipsi	Bonferroni
						<0.0001		Injury contra vs ChABC contra	Bonferroni
						ns		ChABC ipsi vs ChABC contra	Bonferroni
